# Supplementary material for: Genomic and Transcriptional Alterations in Lung Adenocarcinoma in Relation to EGFR and KRAS Mutation Status
Source: PLoS One. 2013 Oct 24;8(10):e78614. doi: 10.1371/journal.pone.0078614 (PMC3812039; doi:10.1371/journal.pone.0078614)
Supplement: Table S1 — Genomic mGISTIC regions identified from analysis of 1272 lung adenocarcinomas. (XLSX) [file pone.0078614.s006.xlsx]

## Sheet: Table_S1
Table S1. Significant copy number alterations in lung adenocarinoma identified by mGISTIC analysis.
chromosome	arm	Type (1=gain, -1=loss)	peakNbrA	start (bp)	stop (bp)	gscore	Name	size (bp)	region (hg18 coordinates)	pValueOneSided	FullSupportB	CloseSupportC	Genes	GeneID	Druggable candidatesD	ClosestGenes	ClosestGeneID	ClosestGenesDistance	AC_FrequencyGain	AC_FrequencyLoss	ACtumor_EGFRmut_FrequencyGain	ACtumor_EGFRmut_FrequencyLoss	ACtumor_KRASmut_FrequencyGain	ACtumor_KRASmut_FrequencyLoss	ACtumor_EGFR_KRASwt_FrequencyGain	ACtumor_EGFR_KRASwt_FrequencyLoss
1	p_arm	1	2	39957000	40248000	0.053105	Amp_1p34.2	291000	chr1:39957000-40248000	0.00238068	50	99	PPIE|BMP8B|OXCT2|TRIT1|MYCL1|MFSD2	10450|656|64064|54802|4610|84879	PPIE	HPCAL4|CAP1	51440|10487	27325|30842	16.588	0	39.823	0	5.224	0	12.857	0
1	p_arm	1	1	120327000	120603000	0.0606178	Amp_1p12	276000	chr1:120327000-120603000	5.35585e-05	76	76	NOTCH2	4853		ADAM30|FAM72B	11085|653820	86365|37528	20.283	0	34.513	0	20.896	0	20.476	0
1	q_arm	1	5	144994001	145111001	0.0550566	Amp_1q21.1	117000	chr1:144994001-145111001	0.000935975	79	79	PRKAB2	5565		FAM108A3|FMO5	653401|2330	202412|13461	55.189	0	63.717	0	64.925	0	52.381	0
1	q_arm	1	1	148459001	149209001	0.184651	Amp_1q21.2	750000	chr1:148459001-149209001	0	100	100	ANP32E|CA14|APH1A|C1orf54|C1orf51|MRPS21|PRPF3|KIAA0460|TARS2|ECM1|ADAMTSL4|MCL1|ENSA|GOLPH3L|HORMAD1|CTSS|CTSK|ARNT|SETDB1|LASS2	81611|23632|51107|79630|148523|54460|9129|23248|80222|1893|54507|4170|2029|55204|84072|1520|1513|405|9869|29956	CA14,MCL1,CTSS,CTSK	PLEKHO1|ANXA9	51177|8416	60553|12122	57.862	0	64.602	0	67.164	0	56.667	0
1	q_arm	1	3	152746001	153373001	0.0665825	Amp_1q21.3-q22	627000	chr1:152746001-153373001	1.80453e-06	69	69	TDRD10|UBE2Q1|CHRNB2|ADAR|KCNN3|PMVK|PBXIP1|PYGO2|SHC1|CKS1B|FLAD1|LENEP|ZBTB7B|DCST2|DCST1|ADAM15|EFNA4|EFNA3|EFNA1	126668|55585|1141|103|3782|10654|57326|90780|6464|1163|80308|55891|51043|127579|149095|8751|1945|1944|1942	CHRNB2,ADAM15	SHE|RAG1AP1	126669|55974	4789|1911	57.469	0	65.487	0	65.672	0	56.19	0
1	q_arm	1	6	166777001	166891001	0.0440087	Amp_1q24.2	114000	chr1:166777001-166891001	0.0810445	18	18	XCL2|XCL1	6846|6375		hsa-mir-557|DPT	-1856|1805	165519|40329	50.943	0	66.372	0	61.94	0	50	0
1	q_arm	1	4	201454001	202654001	0.0545877	Amp_1q32.1	1200000	chr1:201454001-202654001	0.00117374	97	97	CHIT1|BTG2|FMOD|PRELP|OPTC|ATP2B4|LAX1|ZC3H11A|SNRPE|C1orf157|SOX13|ETNK2|REN|KISS1|GOLT1A|PLEKHA6|PPP1R15B	1118|7832|2331|5549|26254|493|54900|9877|6635|284573|9580|55224|5972|3814|127845|22874|84919	ATP2B4,REN	CHI3L1|PIK3C2B	1116|5287	31457|4388	47.72	0	63.717	0	58.209	0	49.048	0
1	q_arm	1	2	241885001	244201001	0.0807683	Amp_1q44	2316000	chr1:241885001-244201001	0	96	96	AKT3|ZNF238|C1orf100|ADSS|C1orf101|FAM152A|FAM36A|HNRNPU|EFCAB2|KIF26B|SMYD3	10000|10472|200159|159|257044|51029|116228|3192|84288|55083|64754	AKT3	SDCCAG8|TFB2M	10806|64216	154986|569488	47.484	0	61.947	0	55.97	0	46.19	0
2	q_arm	1	1	96825001	96972001	0.0446724	Amp_2q11.2	147000	chr2:96825001-96972001	0.0657006	55	55	CNNM4|CNNM3|ANKRD23|ANKRD39|SEMA4C|LOC51252	26504|26505|200539|51239|54910|51252		LMAN2L|FAHD2B	81562|151313	55474|141049	19.575	0	15.044	0	20.896	0	15.714	0
3	q_arm	1	1	170219001	170381001	0.0810344	Amp_3q26.2	162000	chr3:170219001-170381001	0	74	88	EVI1|MDS1	2122|4197		hsa-mir-551b|ARPM1	-1880|84517	466571|586406	24.45	0	16.814	0	13.433	0	25.714	0
4	q_arm	1	1	55101001	55491001	0.0511997	Amp_4q12	390000	chr4:55101001-55491001	0.0055511	90	90	KIT	3815	KIT	PDGFRA|KDR	5156|3791	241833|148405	12.264	0	14.159	0	10.448	0	13.333	0
5	p_arm	1	1	501000	1359000	0.200753	Amp_5p15.33	858000	chr5:501000-1359000	0	100	100	EXOC3|SLC9A3|CEP72|TPPP|ZDHHC11|BRD9|TRIP13|NKD2|SLC12A7|SLC6A19|SLC6A18|TERT	11336|6550|55722|11076|79844|65980|9319|85409|10723|340024|348932|7015	SLC9A3,SLC12A7,SLC6A18,TERT	LOC116349|CLPTM1L	116349|81037	4791|12000	57.862	0	74.336	0	44.776	0	57.619	0
5	p_arm	1	7	9774000	9903000	0.0453818	Amp_5p15.2	129000	chr5:9774000-9903000	0.0519861	46	47	NA	NA		TAS2R1|LOC134145	50834|134145	90538|376438	55.503	0	68.142	0	44.03	0	57.143	0
5	p_arm	1	3	13851000	14610000	0.0976471	Amp_5p15.2	759000	chr5:13851000-14610000	0	98	99	DNAH5|TRIO	1767|7204	TRIO	CTNND2|FAM105A	1501|54491	1893891|24932	56.132	0	67.257	0	44.03	0	58.095	0
5	p_arm	1	6	17172000	17451000	0.0443546	Amp_5p15.1	279000	chr5:17172000-17451000	0.0728003	51	51	BASP1	10409		MYO10|CDH18	4651|1016	182616|2057912	55.975	0	67.257	0	44.776	0	58.571	0
5	p_arm	1	4	27180000	27312000	0.0498909	Amp_5p14.1	132000	chr5:27180000-27312000	0.00961549	67	67	NA	NA		CDH9|CDH6	1007|1004	105555|3917553	53.381	0	65.487	0	43.284	0	55.238	0
5	p_arm	1	2	36210000	36591000	0.108792	Amp_5p13.2	381000	chr5:36210000-36591000	0	75	76	SKP2|C5orf33|RANBP3L	6502|133686|202151		LMBRD2|SLC1A3	92255|6507	22229|51214	52.752	0	63.717	0	42.537	0	55.238	0
5	p_arm	1	5	43653000	43755000	0.0488791	Amp_5p12	102000	chr5:43653000-43755000	0.0144341	71	71	NNT	23530		PAIP1|FGF10	10605|2255	59757|585854	50.314	0	58.407	0	40.299	0	51.429	0
5	q_arm	1	1	171294001	171582001	0.0452589	Amp_5q35.1	288000	chr5:171294001-171582001	0.054133	72	72	FBXW11|STK10|UBTD2	23291|6793|92181	STK10	FGF18|SH3PXD2B	8817|285590	477233|111107	19.575	0	44.248	0	10.448	0	22.381	0
6	p_arm	1	1	42009000	42360000	0.0640942	Amp_6p21.1	351000	chr6:42009000-42360000	8.22867e-06	66	66	CCND3|TAF8|GUCA1A|GUCA1B|MRPS10|TRERF1	896|129685|2978|2979|55173|55809		BYSL|UBR2	705|23304	239|280036	25.629	0	39.823	0	23.134	0	24.286	0
7	p_arm	1	3	549000	2187000	0.0607246	Amp_7p22.3-p22.2	1638000	chr7:549000-2187000	5.07435e-05	99	99	PRKAR1B|HEATR2|UNC84A|C7orf20|CENTA1|COX19|CYP2W1|C7orf50|hsa-mir-339|GPR146|GPER|ZFAND2A|UNCX|MICALL2|INTS1|MAFK|TMEM184A|PSMG3|MAD1L1	5575|54919|23353|51608|11033|90639|54905|84310|-592|115330|2852|90637|340260|79778|26173|7975|202915|84262|8379	CYP2W1,GPR146	PDGFA|FTSJ2	5154|29960	22994|53452	43.082	0	68.142	0	41.791	0	35.238	0
7	p_arm	1	2	16851000	17598000	0.0947865	Amp_7p21.1	747000	chr7:16851000-17598000	0	72	72	AGR3|AHR	155465|196		AGR2|SNX13	10551|23161	39868|200181	42.296	0	72.566	0	41.045	0	34.762	0
7	p_arm	1	1	54864000	55302000	0.199961	Amp_7p11.2	438000	chr7:54864000-55302000	0	100	100	EGFR	1956	EGFR	SEC61G|LANCL2	23480|55915	69568|98635	41.509	0	73.451	0	32.09	0	33.333	0
7	q_arm	1	2	63264001	63357001	0.0659194	Amp_7q11.21	93000	chr7:63264001-63357001	3.03162e-06	85	90	NA	NA		ZNF479|ZNF680	90827|340252	6052489|260696	31.761	0	51.327	0	23.134	0	27.619	0
7	q_arm	1	3	99519001	99822001	0.0552453	Amp_7q22.1	303000	chr7:99519001-99822001	0.000849863	63	63	COPS6|MCM7|hsa-mir-25|hsa-mir-93|hsa-mir-106b|AP4M1|TAF6|CNPY4|LOC255374|LOC389541|C7orf43|GAL3ST4|GPC2|STAG3|GATS|PVRIG|MGC57359|PILRB|PILRA	10980|4176|-1344|-1344|-1344|9179|6878|245812|255374|389541|55262|79690|221914|10734|352954|79037|441272|29990|29992		ZNF3|ZCWPW1	7551|55063	1695|14430	30.11	0	41.593	0	27.612	0	29.048	0
7	q_arm	1	1	115929001	116241001	0.0819737	Amp_7q31.2	312000	chr7:115929001-116241001	0	99	99	CAV2|CAV1|MET	858|857|4233	MET	TES|CAPZA2	26136|830	242929|48798	27.752	0	38.053	0	25.373	0	27.619	0
8	p_arm	1	1	38301000	38454000	0.0892204	Amp_8p12	153000	chr8:38301000-38454000	0	100	100	WHSC1L1|LETM2|FGFR1	54904|137994|2260	FGFR1	PPAPDC1B|FLJ43582	84513|389649	55106|33509	16.352	0	4.425	0	13.433	0	18.571	0
8	p_arm	1	2	42396000	42525000	0.0620407	Amp_8p11.21	129000	chr8:42396000-42525000	2.28815e-05	75	83	SLC20A2|C8orf40	6575|114926		VDAC3|CHRNB3	7419|1142	13429|146719	20.44	0	7.965	0	17.91	0	22.381	0
8	q_arm	1	5	47060001	48269001	0.062145	Amp_8q11.1-q11.21	1209000	chr8:47060001-48269001	2.17988e-05	80	80	NA	NA		A26A1|KIAA0146	340441|23514	3722517|67094	28.695	0	21.239	0	32.836	0	27.619	0
8	q_arm	1	8	75038001	75647001	0.0459661	Amp_8q21.11	609000	chr8:75038001-75647001	0.0424818	48	49	TCEB1|TMEM70|LY96|JPH1|GDAP1	6921|54968|23643|56704|54332		UBE2W|PI15	55284|51050	84338|252326	36.792	0	32.743	0	37.313	0	33.81	0
8	q_arm	1	2	80897001	82334001	0.11855	Amp_8q21.13	1437000	chr8:80897001-82334001	0	100	100	MRPS28|TPD52|ZBTB10|LOC389672|ZNF704|PAG1	28957|7163|65986|389672|619279|55824		HEY1|FABP5	23462|2171	54349|21339	38.836	0	34.513	0	39.552	0	35.714	0
8	q_arm	1	4	103010001	103565001	0.0752659	Amp_8q22.3	555000	chr8:103010001-103565001	0	83	85	NCALD|RRM2B|UBR5	83988|50484|51366		NCALD|ODF1	83988|4956	137387|68035	43.239	0	46.903	0	42.537	0	39.048	0
8	q_arm	1	6	121565001	121805001	0.0574291	Amp_8q24.12	240000	chr8:121565001-121805001	0.00028757	88	88	MTBP|SNTB1	27085|6641		MRPL13|HAS2	28998|3037	38174|889451	45.755	0	45.133	0	47.761	0	41.905	0
8	q_arm	1	1	128774001	128867001	0.265269	Amp_8q24.21	93000	chr8:128774001-128867001	0	99	99	MYC	4609		FAM84B|MLZE	157638|56169	1134354|1962623	48.821	0	46.903	0	48.507	0	44.286	0
8	q_arm	1	7	134360001	134579001	0.0500232	Amp_8q24.22	219000	chr8:134360001-134579001	0.00911874	38	38	NDRG1|ST3GAL1	10397|6482		WISP1|ZFAT	8840|57623	49249|980212	46.462	0	46.903	0	47.761	0	40.476	0
8	q_arm	1	3	142304001	142568001	0.0874356	Amp_8q24.3	264000	chr8:142304001-142568001	0	64	64	SLC45A4|GPR20|PTP4A3|FLJ43860	57210|2843|11156|389690	PTP4A3	DENND3|TSNARE1	22898|203062	28920|723347	46.619	0	43.363	0	50.746	0	43.81	0
10	p_arm	1	1	35283000	35541000	0.0435586	Amp_10p11.21	258000	chr10:35283000-35541000	0.0931	58	58	CUL2|CREM	8453|1390		PARD3|CCNY	56288|219771	139072|34959	16.903	0	7.965	0	17.164	0	15.238	0
11	q_arm	1	1	68920001	69214001	0.136182	Amp_11q13.2-q13.3	294000	chr11:68920001-69214001	0	100	100	CCND1|ORAOV1	595|220064		MYEOV|FGF19	26579|9965	98672|8186	25.629	0	19.469	0	24.627	0	23.333	0
11	q_arm	1	2	77194001	77710001	0.0449499	Amp_11q14.1	516000	chr11:77194001-77710001	0.059972	55	55	RSF1|C11orf67|INTS4|KCTD14|THRSP|NDUFC2|ALG8|KCTD21|USP35|GAB2	51773|28971|92105|65987|7069|4718|79053|283219|57558|9846		CLNS1A|NARS2	1207|79731	167507|114890	21.855	0	18.584	0	20.896	0	20.476	0
12	p_arm	1	1	25164000	25407000	0.122419	Amp_12p12.1	243000	chr12:25164000-25407000	0	100	100	CASC1|LYRM5|KRAS	55259|144363|3845		LRMP|IFLTD1	4033|160492	11465|113283	21.698	0	9.735	0	29.851	0	19.524	0
12	p_arm	1	2	31038000	31770000	0.0504251	Amp_12p11.21	732000	chr12:31038000-31770000	0.00768796	21	50	DDX11|OVOS2|FAM60A|MGC24039|MGC50559|AMN1	1663|144203|58516|160518|254013|196394		TSPAN11|LOC440093	441631|440093	1279|65386	21.069	0	10.619	0	26.119	0	17.143	0
12	q_arm	1	2	56409001	56511001	0.119426	Amp_12q14.1	102000	chr12:56409001-56511001	0	100	100	CENTG1|TSPAN31|CDK4|MARCH9|CYP27B1|METTL1|FAM119B|TSFM|AVIL|CTDSP2|hsa-mir-26a-2	116986|6302|1019|92979|1594|4234|25895|10102|10677|10106|-1016	CDK4,CYP27B1	OS9|XRCC6BP1	10956|91419	7395|110711	22.327	0	19.469	0	19.403	0	27.143	0
12	q_arm	1	3	63324001	63501001	0.0559278	Amp_12q14.2-q14.3	177000	chr12:63324001-63501001	0.000610221	76	79	RASSF3|GNS	283349|2799	GNS	hsa-mir-548c|WIF1	-1067|11197	21350|229672	20.047	0	20.354	0	14.179	0	24.762	0
12	q_arm	1	1	67461001	67764001	0.1913	Amp_12q15	303000	chr12:67461001-67764001	0	100	100	MDM2|CPM	4193|1368	MDM2,CPM	SLC35E3|CPSF6	55508|11052	14882|155583	21.384	0	20.354	0	15.672	0	25.714	0
12	q_arm	1	4	69549001	69687001	0.0532336	Amp_12q15	138000	chr12:69549001-69687001	0.00224347	90	90	PTPRR	5801	PTPRR	PTPRR|TSPAN8	5801|7103	114370|118143	19.025	0	16.814	0	15.672	0	23.81	0
14	q_arm	1	2	32178001	32496001	0.0582438	Amp_14q13.1	318000	chr14:32178001-32496001	0.000187383	71	71	AKAP6|NPAS3	9472|64067		ARHGAP5|EGLN3	394|112399	479317|967171	28.616	0	40.708	0	21.642	0	27.619	0
14	q_arm	1	1	35730001	36066001	0.258624	Amp_14q13.3	336000	chr14:35730001-36066001	0	100	100	MBIP|SFTPH|NKX2-1	51562|253970|7080		BRMS1L|NKX2-8	84312|26257	319082|52966	33.726	0	46.018	0	29.851	0	29.524	0
14	q_arm	1	3	41079001	41415001	0.0556098	Amp_14q21.2	336000	chr14:41079001-41415001	0.000711636	74	82	LRFN5	145581		FBXO33|FSCB	254170|84075	2107631|2628295	25	0	40.708	0	17.164	0	23.81	0
16	p_arm	1	1	10734000	11274000	0.0609143	Amp_16p13.13	540000	chr16:10734000-11274000	4.46081e-05	95	95	NUBP1|FAM18A|CIITA|DEXI|CLEC16A|SOCS1|TNP2	4682|780776|4261|28955|23274|8651|7142		TEKT5|PRM3	146279|58531	37698|645	24.921	0	54.867	0	18.657	0	25.238	0
17	q_arm	1	1	34989001	35139001	0.0742051	Amp_17q12	150000	chr17:34989001-35139001	0	100	100	NEUROD2|PPP1R1B|STARD3|TCAP|PNMT|PERLD1|ERBB2|C17orf37	4761|84152|10948|8557|5409|93210|2064|84299	ERBB2	CRKRS|GRB7	51755|2886	44676|8712	25	0	24.779	0	27.612	0	21.905	0
17	q_arm	1	2	73239001	73809001	0.053256	Amp_17q25.3	570000	chr17:73239001-73809001	0.0022133	70	70	FLJ45079|TNRC6C|TMC6|TMC8|SYNGR2|TK1|AFMID|BIRC5	400624|57690|11322|147138|9144|7083|125061|332	TK1	SEPT9|SOCS3	10801|9021	230729|55456	31.525	0	35.398	0	32.836	0	29.048	0
18	q_arm	1	1	20921001	21458001	0.0551969	Amp_18q11.2	537000	chr18:20921001-21458001	0.000870795	32	40	ZNF521	25925		HRH4|SS18	59340|6760	607083|392214	11.321	0	5.31	0	12.687	0	12.857	0
19	q_arm	1	1	34938001	35115001	0.0921227	Amp_19q12	177000	chr19:34938001-35115001	0	99	99	CCNE1	898		C19orf12|C19orf2	83636|8725	39710|10264	23.506	0	24.779	0	16.418	0	24.286	0
19	q_arm	1	2	40284001	40425001	0.0602381	Amp_19q13.11-q13.12	141000	chr19:40284001-40425001	6.53241e-05	69	85	FXYD3|LGI4|FXYD1|FXYD7|FXYD5|TMEM162	5349|163175|5348|53822|53827|148109		HPN|LSR	3249|51599	34687|6398	26.572	0	25.664	0	17.164	0	30	0
20	p_arm	1	1	22197000	22377000	0.0627963	Amp_20p11.22-p11.21	180000	chr20:22197000-22377000	1.60243e-05	79	100	NA	NA		PAX1|FOXA2	5075|3170	552381|132823	26.808	0	29.204	0	23.134	0	23.333	0
20	q_arm	1	3	29518001	29677001	0.0562746	Amp_20q11.21	159000	chr20:29518001-29677001	0.000513787	55	55	DEFB124|REM1|HM13|ID1	245937|28954|81502|3397		DEFB123|COX4I2	245936|84701	16281|12351	31.211	0	30.088	0	22.388	0	27.619	0
20	q_arm	1	2	51529001	52138001	0.0761952	Amp_20q13.2	609000	chr20:51529001-52138001	0	100	100	TSHZ2|ZNF217|BCAS1	128553|7764|8537		ZFP64|CYP24A1	55734|1591	1287071|65394	33.412	0	34.513	0	28.358	0	31.905	0
20	q_arm	1	1	60853001	62131001	0.110998	Amp_20q13.33	1278000	chr20:60853001-62131001	0	91	99	NTSR1|C20orf20|OGFR|COL9A3|TCFL5|DIDO1|C20orf11|C20orf59|BHLHB4|hsa-mir-124-3|YTHDF1|BIRC7|NKAIN4|ARFGAP1|COL20A1|CHRNA4|KCNQ2|EEF1A2|C20orf149|PTK6|SRMS|C20orf195|PRIC285|GMEB2|STMN3|RTEL1|TNFRSF6B|ARFRP1|ZGPAT|LIME1|SLC2A4RG|ZBTB46|C20orf135|TPD52L2|DNAJC5|hsa-mir-941-1|hsa-mir-941-2|hsa-mir-941-3|UCKL1|hsa-mir-647|ZNF512B|SAMD10|PRPF6	4923|55257|11054|1299|10732|11083|54994|63910|128408|-1052|54915|79444|128414|55738|57642|1137|3785|1917|79144|5753|6725|79025|85441|26205|50861|51750|8771|10139|84619|54923|56731|140685|140701|7165|80331|-1058|-1058|-1058|54963|-1058|57473|140700|24148	NTSR1,CHRNA4,KCNQ2,PTK6,SRMS	SLCO4A1|PRR17	28231|284739	78910|8936	39.937	0	49.558	0	26.866	0	36.19	0
22	q_arm	1	1	19405001	19627001	0.0750227	Amp_22q11.21	222000	chr22:19405001-19627001	0	100	100	PI4KA|SERPIND1|SNAP29|CRKL	5297|3053|9342|1399	SERPIND1	MED15|AIFM3	51586|150209	133083|22433	15.802	0	21.239	0	6.716	0	16.667	0
1	p_arm	-1	2	20961000	21114000	0.0332648	Del_1p36.12	153000	chr1:20961000-21114000	0.0619749	63	63	HP1BP3|EIF4G3	50809|8672		SH2D5|ECE1	400745|1889	29281|302327	0	17.61	0	3.54	0	23.134	0	15.714
1	p_arm	-1	1	110001000	111462000	0.0541376	Del_1p13.3	1461000	chr1:110001000-111462000	0	75	75	GSTM4|GSTM2|GSTM1|GSTM5|GSTM3|EPS8L3|CSF1|AHCYL1|FAM40A|ALX3|UBL4B|SLC6A17|KCNC4|RBM15|SLC16A4|HBXIP|PROK1|KCNA10|KCNA2|KCNA3|CD53|C1orf103|TMEM77	2948|2946|2944|2949|2947|79574|1435|10768|85369|257|164153|388662|3749|64783|9122|10542|84432|3744|3737|3738|963|55791|128338	AHCYL1,KCNC4,SLC16A4,KCNA10,KCNA2,KCNA3	AMPD2|CEPT1	271|10390	24801|21772	0	24.214	0	23.894	0	29.104	0	23.81
3	p_arm	-1	2	264000	1566000	0.0374067	Del_3p26.3	1302000	chr3:264000-1566000	0.00100989	99	99	CHL1|CNTN6	10752|27255		|CNTN4	|152330	|551247	0	34.906	0	43.363	0	32.836	0	29.524
3	p_arm	-1	1	60321000	60447000	0.0627953	Del_3p14.2	126000	chr3:60321000-60447000	0	100	100	FHIT	2272		C3orf67|PTPRG	200844|5793	1310246|1075285	0	36.321	0	46.018	0	33.582	0	30.952
4	q_arm	-1	1	182211001	182742001	0.0529132	Del_4q34.3-q35.1	531000	chr4:182211001-182742001	0	99	99	NA	NA		LOC285501|ODZ3	285501|55714	3062339|740130	0	25.55	0	18.584	0	20.896	0	22.381
5	q_arm	-1	1	83478001	88230001	0.0534155	Del_5q14.3	4752000	chr5:83478001-88230001	0	56	56	EDIL3|COX7C|RASA1|CCNH|TMEM161B|hsa-mir-9-2|MEF2C	10085|1350|5921|902|153396|-1256|4208		HAPLN1|CETN3	1404|1070	425548|1495284	0	29.324	0	21.239	0	25.373	0	30.476
6	q_arm	-1	3	72404001	73175001	0.0380959	Del_6q13	771000	chr6:72404001-73175001	0.000425798	100	100	RIMS1	22999		hsa-mir-30a|KCNQ5	-1135|56479	233957|213555	0	30.66	0	23.009	0	43.284	0	27.619
6	q_arm	-1	1	103379001	110252001	0.0765413	Del_6q16.3-q21	6873000	chr6:103379001-110252001	0	100	100	HACE1|LIN28B|BVES|POPDC3|PREP|PRDM1|ATG5|AIM1|RTN4IP1|QRSL1|hsa-mir-587|C6orf203|KIAA1553|PDSS2|SOBP|SCML4|SEC63|OSTM1|NR2E1|SNX3|LACE1|FOXO3|ARMC2|SESN1|C6orf182|CD164|PPIL6|SMPD2|MICAL1|ZBTB24|C6orf224|FLJ42177|C6orf199|FIG4	57531|389421|11149|64208|5550|639|9474|202|84816|55278|-1403|51250|57673|57107|55084|256380|11231|28962|7101|8724|246269|2309|84071|27244|285753|8763|285755|6610|64780|9841|222521|401271|221264|9896	PREP,RTN4IP1,NR2E1,PPIL6,SMPD2	GRIK2|GPR6	2898|2830	754351|154990	0	36.95	0	27.434	0	51.493	0	34.286
6	q_arm	-1	2	167189001	170657001	0.0425219	Del_6q27	3468000	chr6:167189001-170657001	3.60907e-07	100	100	RPS6KA2|RNASET2|FGFR1OP|CCR6|GPR31|UNC93A|TTLL2|TCP10|C6orf124|MLLT4|KIF25|FRMD1|DACT2|SMOC2|THBS2|WDR27|C6orf120|PHF10|TCTE3|C6orf70|DLL1|FAM120B	6196|8635|11116|1235|2853|54346|83887|6953|653483|4301|3834|79981|168002|64094|7058|253769|387263|55274|6991|55780|28514|84498	RPS6KA2,CCR6,GPR31	RPS6KA2|PSMB1	6196|5689	228286|29133	0	31.84	0	26.549	0	38.806	0	29.048
8	p_arm	-1	1	3609000	8241000	0.0975835	Del_8p23.2-p23.1	4632000	chr8:3609000-8241000	0	98	98	CSMD1|MCPH1|ANGPT2|AGPAT5|XKR5|DEFB1|DEFA6|DEFA4|LOC728358|DEFA1|DEFA3|DEFA5|DEFB103A|DEFB103B|SPAG11B|DEFB104B|DEFB104A|DEFB106B|DEFB106A|DEFB105B|DEFB105A|DEFB107A|DEFB107B|SPAG11A|DEFB4|PRAGMIN	64478|79648|285|55326|389610|1672|1671|1669|728358|1667|1668|1670|55894|414325|10407|503618|140596|503841|245909|504180|245908|245910|503614|653423|1673|157285	ANGPT2	MYOM2|CLDN23	9172|137075	1528214|356076	0	41.824	0	62.832	0	41.045	0	32.381
8	p_arm	-1	2	23853000	31401000	0.0543957	Del_8p21.2-p21.1-p12	7548000	chr8:23853000-31401000	0	99	99	ADAM28|ADAMDEC1|ADAM7|NEFM|NEFL|DOCK5|GNRH1|KCTD9|CDCA2|EBF2|PPP2R2A|BNIP3L|PNMA2|DPYSL2|ADRA1A|STMN4|TRIM35|PTK2B|CHRNA2|EPHX2|CLU|SCARA3|CCDC25|ESCO2|PBK|SCARA5|C8orf80|ELP3|PNOC|ZNF395|FBXO16|FZD3|EXTL3|INTS9|HMBOX1|KIF13B|DUSP4|TMEM66|LEPROTL1|DCTN6|RBPMS|GTF2E2|GSR|UBXD6|PPP2CB|TEX15|PURG|WRN	10863|27299|8756|4741|4747|80005|2796|54793|157313|64641|5520|665|10687|1808|148|81551|23087|2185|1135|2053|1191|51435|55246|157570|55872|286133|389643|55140|5368|55893|157574|7976|2137|55756|79618|23303|1846|51669|23484|10671|11030|2961|2936|7993|5516|56154|29942|7486	ADAM28,ADAMDEC1,ADAM7,ADRA1A,PTK2B,CHRNA2,PBK,DUSP4,GSR	STC1|NRG1	6781|3084	84736|215810	0	40.33	0	64.602	0	35.075	0	30.952
8	q_arm	-1	1	47060001	48920001	0.0339126	Del_8q11.1-q11.21	1860000	chr8:47060001-48920001	0.0370378	73	73	KIAA0146|CEBPD|PRKDC	23514|1052|5591	PRKDC	A26A1|MCM4	340441|4173	3722517|116046	0	12.421	0	26.549	0	6.716	0	11.905
9	p_arm	-1	4	963000	2067000	0.0350004	Del_9p24.3	1104000	chr9:963000-2067000	0.0139799	85	85	DMRT3|DMRT2|SMARCA2	58524|10655|6595		DMRT1|VLDLR	1761|7436	3911|544793	0	40.881	0	58.407	0	38.06	0	33.333
9	p_arm	-1	2	9105000	9393000	0.0713262	Del_9p23	288000	chr9:9105000-9393000	0	95	95	PTPRD	5789	PTPRD	C9orf123|TYRP1	90871|7306	1315202|3290386	0	43.711	0	60.177	0	38.06	0	37.143
9	p_arm	-1	1	21936000	22071000	0.165628	Del_9p21.3	135000	chr9:21936000-22071000	0	100	100	CDKN2A|CDKN2B	1029|1030		MTAP|DMRTA1	4507|63951	80032|365840	0	47.248	0	63.717	0	38.806	0	42.857
9	p_arm	-1	3	37416000	46485000	0.0429882	Del_9p13.2-p13.1-p12-p11.2	9069000	chr9:37416000-46485000	1.44363e-07	96	96	GRHPR|ZBTB5|POLR1E|FBXO10|C9orf105|FRMPD1|RG9MTD3|EXOSC3|WDR32|MCART1|SHB|ALDH1B1|IGFBPL1|CNTNAP3|FAM75A2|FAM75A1|ZNF658B|FAM75A3|FAM74A3|ZNF658|FAM75A5|FAM75A7|ANKRD20A3|ANKRD20A2|FOXD4L2|FOXD4L4	9380|9925|64425|26267|401505|22844|158234|51010|79269|92014|6461|219|347252|79937|642265|647060|401509|727830|728495|26149|727905|26165|441425|441430|100036519|349334	MCART1,ALDH1B1	ZCCHC7|FAM75A5	84186|727905	67856|18758183	0	31.053	0	43.363	0	28.358	0	24.286
9	q_arm	-1	1	73325001	75404001	0.0439745	Del_9q21.13	2079000	chr9:73325001-75404001	0	100	100	TMEM2|FAM108B1|C9orf85|GDA|ZFAND5|TMC1|ALDH1A1|ANXA1	23670|51104|138241|9615|7763|117531|216|301	ALDH1A1	TRPM3|RORB	80036|6096	398668|898071	0	33.648	0	47.788	0	27.612	0	28.571
10	q_arm	-1	1	89497001	90385001	0.0358601	Del_10q23.2-q23.31	888000	chr10:89497001-90385001	0.0058853	84	84	PAPSS2|ATAD1|PTEN|C10orf59|LIPJ	9060|84896|5728|55328|142910		MINPP1|LIPF	9562|8513	193854|29073	0	21.069	0	34.513	0	13.433	0	17.143
11	q_arm	-1	1	127699001	128512001	0.038961	Del_11q24.3	813000	chr11:127699001-128512001	0.000133896	75	75	ETS1|FLI1|KCNJ1|KCNJ5|C11orf45|P53AIP1|RICS	2113|2313|3758|3762|219833|63970|9743	KCNJ1,KCNJ5	KIRREL3|BARX2	84623|8538	1323301|239090	0	15.094	0	8.85	0	18.657	0	15.714
12	p_arm	-1	1	14253000	14622000	0.0489373	Del_12p13.1	369000	chr12:14253000-14622000	0	97	97	ATF7IP|FLJ22662	55729|79887		GRIN2B|GUCY2C	2904|2984	228712|34843	0	22.248	0	36.283	0	24.627	0	17.143
13	q_arm	-1	2	18424001	19408001	0.0381966	Del_13q12.11	984000	chr13:18424001-19408001	0.000376209	93	95	TUBA3C|TPTE2|MPHOSPH8|PSPC1|ZMYM5	7278|93492|54737|55269|9205		|ZMYM2	|7750	|22809	0	38.522	0	52.212	0	36.567	0	33.333
13	q_arm	-1	1	47887001	48343001	0.0612583	Del_13q14.2	456000	chr13:47887001-48343001	0	54	54	RB1|P2RY5|RCBTB2|CYSLTR2	5925|10161|1102|57105	P2RY5,CYSLTR2	ITM2B|FNDC3A	9445|22862	152774|105048	0	39.308	0	49.558	0	32.836	0	36.19
13	q_arm	-1	3	90583001	91201001	0.0332027	Del_13q31.3	618000	chr13:90583001-91201001	0.0647819	26	26	hsa-mir-17|hsa-mir-18a|hsa-mir-19a|hsa-mir-20a|hsa-mir-19b-1|hsa-mir-92a-1|GPC5	-1277|-1277|-1277|-1277|-1277|-1277|2262		hsa-mir-622|GPC6	-1269|10082	901470|1476095	0	32.704	0	37.168	0	29.851	0	29.524
15	q_arm	-1	1	36254001	39488001	0.0617445	Del_15q14-q15.1	3234000	chr15:36254001-39488001	0	100	100	SPRED1|FAM98B|RASGRP1|C15orf53|C15orf54|THBS1|FSIP1|GPR176|EIF2AK4|SRP14|BMF|BUB1B|PAK6|C15orf56|PLCB2|C15orf52|DISP2|C15orf23|IVD|BAHD1|CHST14|CCDC32|RPUSD2|CASC5|RAD51|FAM82C|GCHFR|DNAJC17|ZFYVE19|PPP1R14D|SPINT1|RHOV|VPS18|DLL4|CHAC1|INOC1|EXDL1|CHP|OIP5|NUSAP1|NDUFAF1	161742|283742|10125|400359|400360|7057|161835|11245|440275|6727|90427|701|56924|644809|5330|388115|85455|90417|3712|22893|113189|90416|27079|57082|5888|55177|2644|55192|84936|54866|6692|171177|57617|54567|79094|54617|161829|11261|11339|51203|51103	EIF2AK4,PAK6,PLCB2	TMCO5|RTF1	145942|23168	223087|8607	0	38.129	0	46.018	0	43.284	0	32.857
16	q_arm	-1	1	84481001	88384001	0.0407247	Del_16q24.1-q24.2-q24.3	3903000	chr16:84481001-88384001	9.88884e-06	95	95	IRF8|FOXF1|MTHFSD|FOXC2|FOXL1|FBXO31|MAP1LC3B|ZCCHC14|JPH3|KLHDC4|SLC7A5|CA5A|BANP|ZFPM1|C16orf85|ZC3H18|IL17C|CYBA|MVD|SNAI3|RNF166|C16orf84|CDT1|APRT|GALNS|TRAPPC2L|LOC390748|CBFA2T3|ACSF3|CDH15|ZNF778|ANKRD11|SPG7|RPL13|CPNE7|DPEP1|CHMP1A|C16orf55|CDK10|SPATA2L|C16orf7|ZNF276|FANCA	3394|2294|64779|2303|2300|79791|81631|23174|57338|54758|8140|763|54971|161882|400555|124245|27189|1535|4597|333929|115992|348180|81620|353|2588|51693|390748|863|197322|1013|197320|29123|6687|6137|27132|1800|5119|124045|8558|124044|9605|92822|2175	SLC7A5,CA5A,APRT,GALNS,CDK10	COX4I1|FANCA	1327|2175	82894|8267	0	24.135	0	33.628	0	24.627	0	23.81
17	p_arm	-1	1	8562000	9726000	0.0526582	Del_17p13.1	1164000	chr17:8562000-9726000	0	95	95	CCDC42|FLJ35773|PIK3R6|PIK3R5|NTN1|STX8|WDR16|USP43|DHRS7C|GLP2R	146849|162387|146850|23533|9423|9482|146845|124739|201140|9340	GLP2R	MYH10|RCVRN	4628|5957	87240|15752	0	37.814	0	32.743	0	36.567	0	30.952
18	q_arm	-1	1	54071001	61058001	0.0740432	Del_18q21.31-q21.32-q21.33-q22.1	6987000	chr18:54071001-61058001	0	96	96	NEDD4L|hsa-mir-122|ALPK2|MALT1|ZNF532|SEC11C|GRP|RAX|CPLX4|LMAN1|CCBE1|PMAIP1|MC4R|CDH20|RNF152|PIGN|KIAA1468|TNFRSF11A|ZCCHC2|PHLPP|BCL2|KDSR|VPS4B|SERPINB5|SERPINB12|SERPINB13|SERPINB4|SERPINB3|SERPINB11|SERPINB7|SERPINB2|SERPINB10|SERPINB8	23327|-999|115701|10892|55205|90701|2922|30062|339302|3998|147372|5366|4160|28316|220441|23556|57614|8792|54877|23239|596|2531|9525|5268|89777|5275|6318|6317|89778|8710|5055|5273|5271	MALT1,MC4R,BCL2,SERPINB12,SERPINB13,SERPINB3,SERPINB7,SERPINB2,SERPINB10,SERPINB8	ATP8B1|CDH7	5205|1005	520965|510467	0	38.836	0	53.982	0	36.567	0	37.143
19	p_arm	-1	1	2358000	7704000	0.0583059	Del_19p13.3-p13.2	5346000	chr19:2358000-7704000	0	95	95	TMPRSS9|TIMM13|LMNB2|GADD45B|GNG7|DIRAS1|SLC39A3|SGTA|THOP1|ZNF554|ZNF555|ZNF556|ZNF57|ZNF77|TLE6|TLE2|AES|GNA11|GNA15|EDG6|NCLN|BRUNOL5|NFIC|DOHH|FZR1|C19orf28|HMG20B|GIPC3|TBXA2R|C19orf29|PIP5K1C|TJP3|APBA3|MRPL54|RAX2|MATK|ZFR2|ATCAY|ITGB1BP3|DAPK3|hsa-mir-637|EEF2|PIAS4|ZBTB7A|MAP2K2|CREB3L3|SIRT6|ANKRD24|EBI3|CCDC94|SHD|TMIGD2|FSD1|STAP2|MPND|SH3GL1|CHAF1A|UBXD1|HDGF2|KIAA1881|LSDP5|LRG1|SEM…	360200|26517|84823|4616|2788|148252|29985|6449|7064|115196|148254|80032|126295|58492|79816|7089|166|2767|2769|8698|56926|60680|4782|83475|51343|126321|10362|126326|6915|58509|23396|27134|9546|116541|84839|4145|23217|85300|27231|1613|-614|1938|51588|51341|5605|84699|51548|170961|10148|55702|56961|126259|79187|55620|84954|6455|10036|80700|84717|729359|440503|116844|10501|126282|56005|91039|-621|555…	TMPRSS9,THOP1,EDG6,TBXA2R,MATK,DAPK3,MAP2K2,DPP9,PTPRS,SLC25A23,TUBB4,EMR1,EMR4,INSR,MCOLN1	SPPL2B|CD209	56928|30835	51901|6882	0	37.186	0	34.513	0	30.597	0	32.381
19	q_arm	-1	1	52074001	55338001	0.0445579	Del_19q13.32-q13.33	3264000	chr19:52074001-55338001	0	100	100	GRLF1|NPAS1|TMEM160|ZC3H4|SAE1|BBC3|CCDC9|C5AR1|GPR77|DHX34|MEIS3|SLC8A2|KPTN|NAPA|GLTSCR1|EHD2|GLTSCR2|SEPW1|TPRX1|CRX|SULT2A1|ELSPBP1|CABP5|PLA2G4C|LIG1|CARD8|ZNF114|CCDC114|EMP3|TMEM143|SYNGR4|KDELR1|GRIN2D|GRWD1|KCNJ14|PSCD2|LMTK3|SULT2B1|hsa-mir-220c|FAM83E|SPACA4|RPL18|SPHK2|DBP|CA11|LOC126147|FUT2|FLJ36070|RASIP1|IZUMO1|FUT1|FGF21|BCAT2|HSD17B14|PLEKHA4|PPP1R15A|TULP2|NUCB1|DHDH|BAX|FTL|GY…	2909|4861|54958|23211|10055|27113|26093|728|27202|9704|56917|6543|11133|8775|29998|30846|29997|6415|284355|1406|6822|64100|56344|8605|3978|22900|163071|93233|2014|55260|23546|10945|2906|83743|3770|9266|114783|6820|-995|54854|171169|6141|56848|1628|770|126147|2524|284358|54922|284359|2523|26291|587|51171|57664|23645|7288|4924|27294|581|2512|2997|10856|3972|1082|114336|114335|93659|94115|94027|4909…	GPR77,GRIN2D,KCNJ14,LMTK3,CA11,FUT1,BAX,KCNA7,TRPM4,SLC6A16,SLC17A7,ALDH16A1,CPT1C,IL4I1	AP2S1|C19orf41	1175|126123	27959|9616	0	23.742	0	31.858	0	17.91	0	20
21	q_arm	-1	1	17220001	17781001	0.0426097	Del_21q21.1	561000	chr21:17220001-17781001	2.88725e-07	58	58	NA	NA		C21orf34|CXADR	388815|1525	318589|26200	0	24.057	0	15.929	0	30.597	0	20
22	q_arm	-1	1	46555001	47767001	0.042674	Del_22q13.31-q13.32	1212000	chr22:46555001-47767001	2.16544e-07	97	100	FAM19A5	25817		TBC1D22A|BRD1	25771|23774	606614|785940	0	26.022	0	23.009	0	31.343	0	23.81
A: The order in which peaks were detected for a chromosome arm. 1 = the first detected peak.
B: Percentage of mGISTIC permutations identifying a peak within/comprising the original region. Permutations were performed as follows: 75% of original cases randomly selected for mGISTIC analysis. 100 permutations. Permutation procedure further described in Supplementary Information.
C: Percentage of mGISTIC permutations identifying a peak within/comprising the original region, or within 200kb up/down-stream the original region.
D: Genes matching list of druggable genes from Hammerman et al. 2012.
