# Supplementary material for: Genomic and Transcriptional Alterations in Lung Adenocarcinoma in Relation to EGFR and KRAS Mutation Status
Source: PLoS One. 2013 Oct 24;8(10):e78614. doi: 10.1371/journal.pone.0078614 (PMC3812039; doi:10.1371/journal.pone.0078614)
Supplement: Table S2 — Differential regions of copy number gain and loss between mutation groups obtained from genome-wide analysis. (XLSX) [file pone.0078614.s007.xlsx]

## Sheet: Table_S2
Table S2. Condensed regions of copy number gain and loss stratifying EGFR / KRAS mutation subgroups from genome-wide screen of 200 Kbp segments.
Copy number gain
chromosome	start (bp)	stop (bp)	pValAdjusted	pValAdjustedMethod	Type	Genes	GeneID	Condensed	cytoband	size	region (hg18 coordinates)
1	1698000	54390000	0.000189168	Hochberg	gain	NADK|GNB1|CALML6|TMEM52|C1orf222|KIAA1751|GABRD|PRKCZ|C1orf86|SKI|MORN1|RER1|PEX10|PLCH2|PANK4|HES5|TNFRSF14|C1orf93|MMEL1|NA|ACTRT2|PRDM16|ARHGEF16|MEGF6|hsa-mir-551a|TPRG1L|WDR8|TP73|KIAA0495|CCDC27|LRRC47|KIAA0562|DFFB|C1orf174|AJAP1|NPHP4|KCNAB2|CHD5|RPL22|RNF207|ICMT|HES3|GPR153|ACOT7|PLEKHG5|NOL9|TAS1R1|ZBTB48|KLHL21|PHF13|THAP3|DNAJC11|CAMTA1|VAMP3|PER3|UTS2|TNFRSF9|PARK7|ERRFI1|SLC45A1|RE…	65220|2782|163688|339456|339457|85452|2563|5590|199990|6497|79906|11079|5192|9651|55229|388585|8764|127281|79258|NA|140625|63976|27237|1953|-611|127262|49856|7161|57212|148870|57470|9731|1677|339448|55966|261734|8514|26038|6146|388591|23463|390992|387509|11332|57449|79707|80835|3104|9903|148479|90326|55735|23261|9341|8863|10911|3604|11315|54206|50651|473|2023|765|155184|6518|80045|-654|9563|80176…	1	1p36.33-p32.3	52692000	chr1:1698000-54390000
1	55197000	66711000	0.00165601	Hochberg	gain	TMEM61|BSND|PCSK9|USP24|NA|PPAP2B|PRKAA2|C1orf168|C8A|C8B|DAB1|LOC644928|OMA1|TACSTD2|MYSM1|JUN|FGGY|HOOK1|CYP2J2|C1orf87|NFIA|TM2D1|INADL|L1TD1|KANK4|USP1|DOCK7|ANGPTL3|ATG4C|FOXD3|ALG6|ITGB3BP|EFCAB7|PGM1|ROR1|UBE2U|CACHD1|RAVER2|JAK1|hsa-mir-101-1|AK3L1|DNAJC6|LEPR|LEPROT|PDE4B	199964|7809|255738|23358|NA|8613|5563|199920|731|732|1600|644928|115209|4070|114803|3725|55277|51361|1573|127795|4774|83941|10207|54596|163782|7398|85440|27329|84938|27022|29929|23421|84455|5236|4919|148581|57685|55225|3716|-1083|205|9829|3953|54741|5142	1	1p32.3-p31.3	11514000	chr1:55197000-66711000
1	66915000	67917000	0.00315599	Hochberg	gain	SGIP1|TCTEX1D1|INSL5|WDR78|MIER1|SLC35D1|C1orf141|IL23R|IL12RB2|SERBP1|NA	84251|200132|10022|79819|57708|23169|400757|149233|3595|26135|NA	1	1p31.3	1002000	chr1:66915000-67917000
1	68925000	69525000	0.00744587	Hochberg	gain	NA	NA	1	1p31.2-p31.1	600000	chr1:68925000-69525000
5	163734001	180066001	0.00234922	Hochberg	gain	NA|ODZ2|WWC1|RARS|PANK3|hsa-mir-103-1|SLIT3|hsa-mir-218-2|CCDC99|DOCK2|FOXI1|LOC133874|LCP2|KCNIP1|KCNMB1|GABRP|RANBP17|TLX3|NPM1|FGF18|FBXW11|STK10|UBTD2|SH3PXD2B|ERGIC1|RPL26L1|LOC653147|ATP6V0E1|C5orf41|BNIP1|NKX2-5|STC2|CPEB4|HMP19|MSX2|DRD1|SFXN1|HRH2|CPLX2|C5orf25|KIAA1191|ARL10|HSPC111|HIGD2A|CLTB|UBXD8|PCDH24|GPRIN1|SNCB|EIF4E1B|TSPAN17|UNC5A|HK3|UIMC1|ZNF346|FGFR4|NSD1|RAB24|PRELID1|MXD3…	NA|57451|23286|5917|79646|-1866|6586|-1867|54908|1794|2299|133874|3937|30820|3779|2568|64901|30012|4869|8817|23291|6793|92181|285590|57222|51121|653147|8992|153222|662|1482|8614|80315|51617|4488|1812|94081|3274|10814|375484|57179|285598|51491|192286|1212|23197|54825|114787|6620|253314|26262|90249|3101|51720|23567|2264|64324|53917|27166|83463|1627|9260|79930|51428|54540|54732|11285|285596|5626|653…	2	5q34-q35.3	16332000	chr5:163734001-180066001
7	0	59061000	0.000112717	Hochberg	gain	NA|FAM20C|PDGFA|PRKAR1B|HEATR2|UNC84A|C7orf20|CENTA1|COX19|CYP2W1|C7orf50|hsa-mir-339|GPR146|GPER|ZFAND2A|UNCX|MICALL2|INTS1|MAFK|TMEM184A|PSMG3|MAD1L1|FTSJ2|NUDT1|SNX8|EIF3B|CHST12|GRIFIN|LFNG|C7orf27|IQCE|GNA12|CARD11|SDK1|FOXK1|KIAA0415|RADIL|PAPOLB|MMD2|RBAK|WIPI2|SLC29A4|TNRC18|FBXL18|hsa-mir-589|ACTB|FSCN1|RNF216|PMS2|JTV1|EIF2AK1|USP42|PSCD3|MGC12966|RAC1|DAGLB|KDELR2|ZDHHC4|C7orf26|ZNF12|…	NA|56975|5154|5575|54919|23353|51608|11033|90639|54905|84310|-592|115330|2852|90637|340260|79778|26173|7975|202915|84262|8379|29960|4521|29886|8662|55501|402635|3955|221927|23288|2768|84433|221935|221937|9907|55698|56903|221938|57786|26100|222962|84629|80028|-626|60|6624|54476|5395|7965|27102|84132|9265|84792|5879|221955|11014|55146|79034|7559|56913|340267|54468|6119|113263|3382|30010|4697|9678|2…	3	7p22.3-p11.1	59061000	chr7:0-59061000
7	64932001	65532001	0.00627877	Hochberg	gain	VKORC1L1|GUSB|ASL|RCP9|TPST1|LOC285908	154807|2990|435|27297|8460|285908	4	7q11.21	600000	chr7:64932001-65532001
16	0	24042000	0.000430492	Hochberg	gain	POLR3K|C16orf33|RHBDF1|MPG|C16orf35|HBZ|HBM|HBA2|HBA1|HBQ1|LUC7L|ITFG3|RGS11|ARHGDIG|PDIA2|AXIN1|MRPL28|TMEM8|NME4|DECR2|RAB11FIP3|LOC388199|LMF1|C1QTNF8|CACNA1H|TPSG1|TPSB2|TPSAB1|TPSD1|UBE2I|BAIAP3|C16orf42|GNPTG|UNKL|LOC283951|CLCN7|LOC390667|TELO2|IFT140|TMEM204|CRAMP1L|HN1L|MAPK8IP3|NME3|MRPS34|EME2|SPSB3|NUBP2|IGFALS|HAGH|FAHD1|C16orf73|HS3ST6|SEPX1|RPL3L|NDUFB10|RPS2|PKD1|RAB26|TRAF7|CASKI…	51728|79622|64285|4350|8131|3050|3042|3040|3039|3049|55692|83986|8786|398|64714|8312|10573|58986|4833|26063|9727|388199|64788|390664|8912|25823|64499|7177|23430|7329|8938|115939|84572|64718|283951|1186|390667|9894|9742|79652|57585|90861|23162|4832|65993|197342|90864|10101|3483|3029|81889|254528|64711|51734|6123|4716|6187|5310|25837|84231|57524|64223|283870|283871|1877|1775|1632|10921|-602|21|899|…	5	16p13.3-p12.1	24042000	chr16:0-24042000
16	31260000	38242001	0.000855344	Hochberg	gain	ITGAX|ITGAD|COX6A2|ARMC5|TGFB1I1|SLC5A2|C16orf58|ERAF|NA|ZNF267	3687|3681|1339|79798|7041|6524|64755|51327|NA|10308	6	16p11.2-q11.1	6982001	chr16:31260000-38242001
21	31251001	46944001	0.000802035	Hochberg	gain	KRTAP19-8|TIAM1|SOD1|SFRS15|HUNK|C21orf45|MRAP|C21orf63|TCP10L|C21orf59|SYNJ1|C21orf66|C21orf62|OLIG2|OLIG1|IFNAR2|IL10RB|IFNAR1|IFNGR2|TMEM50B|C21orf55|GART|SON|DONSON|CRYZL1|ITSN1|ATP5O|MRPS6|SLC5A3|NA|RCAN1|CLIC6|RUNX1|hsa-mir-802|SETD4|CBR1|CLDN14|SIM2|HLCS|DSCR6|PIGP|TTC3|DSCR3|DYRK1A|KCNJ6|DSCR4|KCNJ15|ERG|ETS2|FLJ45139|PSMG1|BRWD1|HMGN1|WRB|LCA5L|SH3BGR|B3GALT5|IGSF5|PCP4|DSCAM|BACE2|PLAC4…	728299|7074|6647|57466|30811|54069|56246|59271|140290|56683|8867|94104|56245|10215|116448|3455|3588|3454|3460|757|54943|2618|6651|29980|9946|6453|539|64968|6526|NA|1827|54102|861|-859|54093|873|23562|6493|3141|53820|51227|7267|10311|1859|3763|10281|3772|2078|2114|400867|8624|54014|3150|7485|150082|6450|10317|150084|5121|1826|25825|191585|54097|4600|4599|7113|54101|63977|25966|49854|89766|9619|703…	7	21q22.11-q22.3	15693000	chr21:31251001-46944001
Copy number loss
chromosome	start (bp)	stop (bp)	pValAdjusted	pValAdjustedMethod	Type	Genes	GeneID		cytoband	size	region (hg18 coordinates)
8	13782000	15918000	0.00414401	Hochberg	loss	NA|SGCZ	NA|137868	8	8p22	2136000	chr8:13782000-15918000
8	16950000	42792000	0.000861941	Hochberg	loss	EFHA2|ZDHHC2|CNOT7|VPS37A|MTMR7|MTUS1|FGL1|PCM1|ASAH1|NAT1|NAT2|PSD3|SH2D4A|CSGALNACT1|INTS10|LPL|SLC18A1|ATP6V1B2|LZTS1|NA|GFRA2|DOK2|XPO7|NPM2|FGF17|EPB49|RAI16|NUDT18|HR|REEP4|LGI3|SFTPC|BMP1|PHYHIP|hsa-mir-320|POLR3D|PIWIL2|SLC39A14|PPP3CC|SORBS3|PDLIM2|C8orf58|KIAA1967|BIN3|EGR3|PEBP4|RHOBTB2|TNFRSF10B|TNFRSF10C|TNFRSF10D|TNFRSF10A|CHMP7|LOXL2|ENTPD4|SLC25A37|NKX3-1|STC1|ADAM28|ADAMDEC1|ADAM…	286097|51201|29883|137492|9108|57509|2267|5108|427|9|10|23362|63898|55790|55174|4023|6570|526|11178|NA|2675|9046|23039|10361|8822|2039|64760|79873|55806|80346|203190|6440|649|9796|-754|661|55124|23516|5533|10174|64236|541565|57805|55909|1960|157310|23221|8795|8794|8793|8797|91782|4017|9583|51312|4824|6781|10863|27299|8756|4741|4747|80005|2796|54793|157313|64641|5520|665|10687|1808|148|81551|23087…	8	8p22-p11.21	25842000	chr8:16950000-42792000
8	53054001	53855001	0.00470536	Hochberg	loss	ST18|FAM150A|RB1CC1	9705|389658|9821	9	8q11.23	801000	chr8:53054001-53855001
8	54893001	55493001	0.00784351	Hochberg	loss	ATP6V1H|RGS20|TCEA1|LYPLA1|MRPL15|NA	51606|8601|6917|10434|29088|NA	9	8q11.23	600000	chr8:54893001-55493001
