# Supplementary material for: Genomic and Transcriptional Alterations in Lung Adenocarcinoma in Relation to EGFR and KRAS Mutation Status
Source: PLoS One. 2013 Oct 24;8(10):e78614. doi: 10.1371/journal.pone.0078614 (PMC3812039; doi:10.1371/journal.pone.0078614)
Supplement: Table S3 — Differentially expressed genes between mutation groups across at least four gene expression cohorts. (XLSX) [file pone.0078614.s008.xlsx]

## Sheet: Table S3
Table S3. Genes consistently differentially expressed between EGFR-mutated, KRAS-mutated, EGFRwt/KRASwt tumors in four out of five Affymetrix data sets.
geneSymbol	EGFR-mutated*	KRAS-mutated*	EGFRwt/KRASwt*	stop	start	chr	cytoband	geneID	geneName	mGISTIC_region	Segment_region	GSE26939**	GSE32863**	GSE8569**	GSE13213**
ADCY9	0.52775	-0.28875	-0.2905	4106187	3952652	16	16p13.3	115	adenylate cyclase 9	NA	NA	1	1	NA	1
AGFG1	-0.35	0.2905	0.0555	228134182	228045132	2	2q36.3	NA	NA	NA	NA	NA	NA	NA	1
BAG1	-0.361	0.2795	0.0875	33254761	33242469	9	9p13.3	573	BCL2-associated athanogene 1 isoform 1L	NA	NA	0	1	NA	1
C16orf58	0.50875	-0.41975	-0.1155	31427207	31408315	16	16p11.2	64755	hypothetical protein LOC64755	NA	segment_16p11.2-q11.1	0	1	NA	0
CAMTA1	0.90125	-0.50025	-0.35125	7752351	6767970	1	1p36.31-p36.23	23261	calmodulin-binding transcription activator 1	NA	segment_1p36.33-p32.3	1	1	0	1
CLDN10	-2.59175	2.75575	-1.0855	95029907	95002960	13	13q32.1	9071	claudin 10 isoform b	NA	NA	1	1	NA	0
DDAH1	0.6794	-0.1746	-0.3302	85703411	85556755	1	1p22.3	23576	dimethylarginine dimethylaminohydrolase 1	NA	NA	1	0	NA	1
DUSP4	-1.6796	1.7142	0.063	29264104	29249538	8	8p21.1	1846	dual specificity phosphatase 4 isoform 1	Del_8p21.2-p12_2	segment_8p22-p11.21	1	1	0	1
EFHC2	1.3155	-1.37525	-0.67425	44087867	43892071	23	Xp11.3	80258	EF-hand domain (C-terminal) containing 2	NA	NA	0	1	NA	1
EGFR	1.1666	-0.7712	-0.4124	55242525	55054218	7	7p11.2	1956	epidermal growth factor receptor isoform a	Amp_7p11.2_1	segment_7p22.3-p11.1	1	1	1	1
ELN	0.551	-0.5595	-0.1895	73122172	73080362	7	7q11.23	2006	elastin isoform a	NA	NA	1	0	0	0
ETV5	0.3215	-0.045	-0.37475	187309571	187246803	3	3q27.2	2119	ets variant gene 5 (ets-related molecule)	NA	NA	0	1	1	0
FGG	-2.771	1.9995	0.15275	155753352	155744735	4	4q32.1	2266	fibrinogen, gamma chain isoform gamma-A	NA	NA	1	1	0	1
FGGY	0.47025	-0.71625	-0.515	60000990	59535212	1	1p32.1	55277	FGGY carbohydrate kinase domain containing	NA	segment_1p32.3-p31.3	NA	NA	NA	1
FLJ38109	0.53925	-0.362	-0.41825	153805575	153749522	5	5q33.2	NA	NA	NA	NA	NA	NA	NA	NA
FTSJ2	0.3524	-0.3114	-0.0724	2248359	2240451	7	7p22.2	29960	FtsJ homolog 2	NA	segment_7p22.3-p11.1	1	1	NA	1
GALNT10	0.8036	-0.3624	-0.529	153780003	153763529	5	5q33.2	55568	GalNAc transferase 10 isoform b	NA	NA	0	0	NA	1
GBAS	0.354	-0.2474	-0.1446	56035365	55999789	7	7p11.2	2631	nipsnap homolog 2	NA	NA	1	1	NA	1
GGA2	0.5088	-0.364	-0.1548	23429309	23383143	16	16p12.1	23062	ADP-ribosylation factor binding protein 2	NA	segment_16p13.3-p12.1	1	1	NA	1
GPR116	1.0522	-0.2422	-0.6068	46997673	46928203	6	6p12.3	221395	G-protein coupled receptor 116	NA	NA	1	1	NA	1
GTF2E2	-0.5784	0.2698	0.1162	30635280	30555572	8	8p12	2961	general transcription factor IIE, polypeptide 2,	Del_8p21.2-p12_2	segment_8p22-p11.21	1	1	1	1
HIP1	0.8272	-0.1728	-0.2592	75206215	75001344	7	7q11.23	3092	huntingtin interacting protein 1	NA	NA	1	0	NA	0
HLA-DMA	0.817	-0.328	-0.2275	4301709	4297247	11280731541	11280731541	3108	major histocompatibility complex, class II, DM	NA	NA	1	1	NA	1
HMGCL	0.2948	-0.2236	-0.0914	24024536	24000953	1	1p36.11	3155	3-hydroxymethyl-3-methylglutaryl-Coenzyme A	NA	segment_1p36.33-p32.3	0	1	1	0
HMOX2	0.38825	-0.13025	-0.21125	4500349	4466446	16	16p13.3	3163	heme oxygenase (decyclizing) 2	NA	segment_16p13.3-p12.1	1	0	NA	1
HYI	0.31725	-0.274	-0.15725	43692505	43689415	1	1p34.2	81888	hydroxypyruvate isomerase homolog	NA	segment_1p36.33-p32.3	0	1	NA	1
ID1	-0.689	0.76775	0.5365	29657974	29656752	20	20q11.21	3397	inhibitor of DNA binding 1 isoform a	Amp_20q11.21_3	NA	0	1	0	0
ITPR3	0.46525	-0.16875	-0.194	33772326	33697138	6	6p21.31	3710	inositol 1,4,5-triphosphate receptor, type 3	NA	NA	0	0	NA	1
KCNK5	1.0444	-0.447	-0.283	39305229	39264724	6	6p21.2	8645	potassium channel, subfamily K, member 5	NA	NA	0	1	NA	1
KIAA0319L	0.5678	-0.4738	-0.2308	35795591	35671677	1	1p34.3	79932	polycystic kidney disease 1-like isoform a	NA	segment_1p36.33-p32.3	1	1	1	1
KIAA0494	0.30125	-0.183	-0.142	46957323	46913419	1	1p33	9813	hypothetical protein LOC9813	NA	segment_1p36.33-p32.3	1	0	NA	0
KIAA0495	0.2795	-0.30225	-0.03625	3653746	3642407	1	1p36.32	57212	hypothetical protein LOC57212	NA	segment_1p36.33-p32.3	0	0	0	NA
KIAA1033	-0.2408	0.2734	0.075	104087036	104025621	12	12q23.3	23325	hypothetical protein LOC23325	NA	NA	0	0	NA	1
KRAS	-0.364	0.5075	-0.10375	25295121	25249446	12	12p12.1	3845	c-K-ras2 protein isoform b	Amp_12p12.1_1	NA	1	1	0	1
LDLRAP1	0.4416	-0.2456	-0.083	25767964	25742662	1	1p36.11	26119	low density lipoprotein receptor adaptor protein	NA	segment_1p36.33-p32.3	1	0	0	0
MEAF6	0.399	-0.4396	-0.1362	37753007	37728150	1	1p34.3	NA	NA	NA	segment_1p36.33-p32.3	NA	NA	NA	1
MMP15	0.7355	-0.384	-0.43625	56638305	56616782	16	16q13	4324	matrix metalloproteinase 15 preproprotein	NA	NA	0	1	0	0
MTPAP	-0.29925	0.1935	0.104	30678273	30638736	10	10p11.23	NA	NA	NA	NA	NA	NA	NA	1
MYST1	0.273	-0.26125	-0.06775	31050206	31036487	16	16p11.2	84148	MYST histone acetyltransferase 1 isoform 1	NA	NA	0	1	1	NA
NAT15	0.23625	-0.1815	-0.10925	3476964	3447993	16	16p13.3	NA	NA	NA	segment_16p13.3-p12.1	NA	NA	NA	NA
NFYC	0.2494	-0.3922	-0.1404	41009862	40929828	1	1p34.2	4802	nuclear transcription factor Y, gamma	NA	segment_1p36.33-p32.3	0	1	1	0
NIPAL3	0.47825	-0.40875	-0.2755	24672060	24614832	1	1p36.11	NA	NA	NA	segment_1p36.33-p32.3	NA	NA	NA	0
PDSS1	-0.53825	0.23025	0.17325	27075732	27026600	10	10p12.1	23590	prenyl diphosphate synthase, subunit 1	NA	NA	0	0	NA	1
PEF1	0.29525	-0.263	-0.0525	31883064	31868057	1	1p35.2	553115	penta-EF-hand domain containing 1	NA	segment_1p36.33-p32.3	0	1	NA	1
PIGV	0.2678	-0.2316	-0.1414	26997474	26987072	1	1p36.11	55650	phosphatidylinositol glycan class V	NA	segment_1p36.33-p32.3	0	0	NA	0
PIK3IP1	0.4695	-0.1775	-0.19575	30018474	30007578	22	22q12.2	113791	HGFL protein	NA	NA	1	NA	NA	0
PPCS	0.2285	-0.22125	-0.115	42698673	42694759	1	1p34.2	79717	phosphopantothenoylcysteine synthetase isoform	NA	segment_1p36.33-p32.3	0	1	NA	0
PPIF	-0.42575	0.2355	0.26	80785095	80777225	10	10q22.3	10105	peptidylprolyl isomerase F precursor	NA	NA	1	0	1	0
PRDM4	-0.3805	0.21675	0.079	106679044	106650772	12	12q23.3	11108	PR domain containing 4	NA	NA	0	1	1	0
PYROXD1	-0.2345	0.39725	-0.01275	21514553	21481877	12	12p12.1	79912	pyridine nucleotide-disulphide oxidoreductase	NA	NA	0	NA	NA	1
RFK	-0.4515	0.31075	-0.068	78199264	78190252	9	9q21.13	55312	riboflavin kinase	NA	NA	1	0	NA	1
SPRED2	0.2415	0.14325	-0.29075	65512814	65391488	2	2p14	200734	sprouty-related protein with EVH-1 domain 2	NA	NA	1	0	0	0
STK24	-0.301	0.47875	0.074	98027397	97900455	13	13q32.2	8428	serine/threonine kinase 24 isoform b	NA	NA	0	1	1	0
THUMPD1	0.3375	-0.24525	-0.10375	20660700	20652489	16	16p12.2	55623	THUMP domain containing 1	NA	segment_16p13.3-p12.1	0	1	NA	0
TNFRSF10B	-0.5452	0.5384	-0.165	22982637	22933592	8	8p21.3	8795	tumor necrosis factor receptor superfamily,	NA	segment_8p22-p11.21	0	1	1	1
TRAPPC3	0.23575	-0.224	-0.0595	36387654	36374759	1	1p34.3	27095	trafficking protein particle complex 3	NA	segment_1p36.33-p32.3	0	1	NA	1
TXNRD1	-0.929	-0.0086	0.0898	103268192	103133688	12	12q23.3	7296	thioredoxin reductase 1 isoform 3	NA	NA	0	1	1	1
UBE2D4	0.36025	-0.339	-0.1375	43959688	43932571	7	7p13	51619	ubiquitin-conjugating enzyme E2D 4 (putative)	NA	segment_7p22.3-p11.1	1	1	NA	1
WLS	1.0648	-0.3096	-0.1868	68470872	68363629	1	1p31.3	NA	NA	NA	NA	NA	NA	NA	1
WRN	-0.48825	0.26725	0.16675	31150818	31010319	8	8p12	7486	Werner syndrome protein	Del_8p21.2-p12_2	segment_8p22-p11.21	1	1	0	1
ACSF2	0.40725	-0.39625	-0.066	45907199	45858517	17	17q21.33	80221	acyl-CoA synthetase family member 2	NA	NA	NA	NA	NA	1
AHR	0.4665	-0.2915	-0.21575	17352299	17304831	7	7p21.1	196	aryl hydrocarbon receptor	Amp_7p21.1_2	segment_7p22.3-p11.1	0	0	NA	0
APOH	1.7455	-2.0535	-1.465	61656018	61638608	17	17q24.2	350	apolipoprotein H precursor	NA	NA	0	1	0	1
ARMCX6	0.47025	-0.37125	-0.03425	100759647	100756763	23	Xq22.1	54470	armadillo repeat containing, X-linked 6	NA	NA	0	0	NA	0
ARSD	0.83125	-0.56325	-0.42425	2857392	2832010	23	Xp22.33	414	arylsulfatase D isoform a precursor	NA	NA	0	1	1	1
BLVRA	0.64575	-0.50625	-0.24225	43813466	43764796	7	7p13	644	biliverdin reductase A	NA	segment_7p22.3-p11.1	1	1	0	1
C7orf23	0.87025	-0.43425	-0.38225	86686967	86663413	7	7q21.12	79161	chromosome 7 open reading frame 23	NA	NA	1	1	0	1
CADPS2	0.58225	-0.2035	-0.256	122313790	121745713	7	7q31.32	93664	Ca2+-dependent activator protein for secretion 2	NA	NA	1	1	NA	1
COL21A1	1.43025	-1.2605	-0.00375	56220337	56029346	6	6p12.1	81578	collagen, type XXI, alpha 1 precursor	NA	NA	0	1	NA	0
CTNNBIP1	0.65325	-0.3045	-0.2155	9892903	9830920	1	1p36.22	56998	catenin, beta interacting protein 1	NA	segment_1p36.33-p32.3	1	1	0	1
DDX21	-0.45675	0.354	0.062	70414285	70385897	10	10q21.3	9188	DEAD (Asp-Glu-Ala-Asp) box polypeptide 21	NA	NA	0	0	1	1
DNAJC9	-0.557	0.45	0.016	74677031	74672587	10	10q22.2	23234	DnaJ homolog, subfamily C, member 9	NA	NA	0	0	NA	1
ENC1	0.33725	0.309	-0.27575	73972273	73958989	5	5q13.3	8507	ectodermal-neural cortex (with BTB-like domain)	NA	NA	0	1	1	0
ENTPD4	-0.338	0.252	0.07225	23371081	23346077	8	8p21.3	9583	ectonucleoside triphosphate diphosphohydrolase	NA	segment_8p22-p11.21	1	1	NA	0
FAAH	0.451	-0.4695	-0.3475	46652107	46632525	1	1p33	2166	fatty acid amide hydrolase	NA	segment_1p36.33-p32.3	0	1	0	1
FAM184A	1.29925	-1.3635	-0.68475	119512057	119322695	6	6q22.31	NA	NA	NA	NA	NA	NA	NA	1
FGF13	0.95175	-0.6575	-0.155	137621493	137541400	23	Xq26.3	2258	fibroblast growth factor 13 isoform 1A	NA	NA	0	0	0	1
GUSB	0.524	-0.36875	-0.18025	65084681	65063107	7	7q11.21	2990	glucuronidase, beta	NA	segment_7q11.21	1	1	0	1
HHLA3	0.89575	-0.75	-0.2885	70606293	70593080	1	1p31.1	11147	HERV-H LTR-associating 3 isoform 1	NA	NA	0	1	NA	0
HLA-DRB6	0.6365	-0.4655	-0.13075	32660133	32630445	6	6p21.32	NA	NA	NA	NA	NA	0	NA	0
IFT140	0.53575	-0.611	-0.29475	1597301	1500430	16	16p13.3	9742	intraflagellar transport 140	NA	segment_16p13.3-p12.1	0	1	NA	1
ISG20	-0.6465	0.662	0.07525	86999883	86983042	15	15q26.1	3669	interferon stimulated exonuclease	NA	NA	0	1	NA	0
LRRC31	2.0355	-2.18925	-1.4525	171070354	171039722	3	3q26.2	79782	leucine rich repeat containing 31	NA	NA	1	1	NA	1
MANBA	0.42075	-0.31625	-0.035	103901196	103771690	4	4q24	4126	mannosidase, beta A, lysosomal	NA	NA	1	0	NA	1
NBPF10	0.22175	-0.185	0.00725	16791276	16762998	1	1p36.13	440673	hypothetical protein LOC440673	NA	NA	NA	0	NA	0
PER3	0.787	-0.71775	-0.447	7827824	7767349	1	1p36.23	8863	period 3	NA	segment_1p36.33-p32.3	1	0	0	0
PPFIBP2	0.7345	-0.365	-0.179	7631567	7491576	11	11p15.4	8495	PTPRF interacting protein, binding protein 2	NA	NA	1	1	NA	1
RAPGEF5	0.438	-0.05475	-0.3715	22363058	22124432	7	7p15.3	9771	Rap guanine nucleotide exchange factor (GEF) 5	NA	segment_7p22.3-p11.1	1	NA	NA	0
RNASE1	1.21175	-0.46775	-0.23725	20340876	20339354	14	14q11.2	6035	pancreatic ribonuclease precursor	NA	NA	1	1	NA	1
RPS6KA1	0.373	-0.202	-0.0655	26774107	26744929	1	1p36.11	6195	ribosomal protein S6 kinase, 90kDa, polypeptide	NA	segment_1p36.33-p32.3	0	0	0	1
SLC15A2	1.41125	-1.10775	-0.53275	123143148	123095976	3	3q13.33	6565	solute carrier family 15 (H+/peptide	NA	NA	1	1	NA	1
SNX13	0.33675	-0.24325	-0.14875	17946656	17798180	7	7p21.1	23161	sorting nexin 13	NA	segment_7p22.3-p11.1	0	1	1	0
SUSD4	1.0065	-1.29875	-0.30875	221604167	221474874	1	1q41	55061	sushi domain containing 4 isoform b	NA	NA	0	0	NA	1
TCEB3	0.30725	-0.46175	-0.16	23958970	23942548	1	1p36.11	6924	elongin A	NA	segment_1p36.33-p32.3	0	1	1	0
TRIM38	0.29625	-0.293	-0.07675	26093331	26071049	6	6p22.2	10475	tripartite motif-containing 38	NA	NA	1	0	1	0
TSSC1	-0.37275	0.37925	0.0585	3360605	3171749	2	2p25.3	7260	tumor suppressing subtransferable candidate 1	NA	NA	1	1	0	1
* Values represent "means of medians"
** 1 = ANOVA p-value < 0.05 in 3-group mutation analysis. 0 = p-value >0.05, NA = gene not matched
